# Supplementary material for: Chemically Engineered Titanium Oxide Interconnecting Layer for Multijunction Polymer Solar Cells
Source: Polymers (Basel). 2024 Feb 21;16(5):595. doi: 10.3390/polym16050595 (PMC10935189; doi:10.3390/polym16050595)
Supplement: Supplementary file 1 [file polymers-16-00595-s001.zip]

Archive with 1 entries (1 files):
- polymers-2860317-supplementary.pdf
